# Supplementary material for: A novel mutation conferring the nonbrittle phenotype of cultivated barley
Source: New Phytol. 2017 Jan 16;214(1):468–72. doi: 10.1111/nph.14377 (PMC5347957; doi:10.1111/nph.14377)
Supplement: Supplementary file 2 — Table S1 Barley landraces. [file NPH-214-468-s002.xls]

## Sheet: Sheet1
Table S1 Barley landraces
Accession	Exploitation status	Country	Latitude	Longitude	Seed/data Source	Btr1/Btr2 genotype
12513	landrace	FRA	45.08	3.83	INRA	btr1/Btr2
12970	landrace	FRA	45.58	2.95	INRA	btr1/Btr2
B3593	landrace	TUR	38.41	27.15	JIC	btr1/Btr2
B4443	landrace	GRC	35.07	24.92	JIC	btr1/Btr2
B4448	landrace	TUR	39	35	JIC	Btr1/btr2
B7371	landrace	BGR	43.5	24.08	JIC	btr1/Btr2
CIho 11812	landrace	ETH	--	--	NSGC	btr1/Btr2
CIho 1223	landrace	ETH	--	--	NSGC	btr1/Btr2
CIho 14065	landrace	ESP	40.23	-3.77	NSGC	btr1/Btr2
CIho 14069	landrace	ESP	42.65	-3.05	NSGC	btr1/Btr2
CIho 14075	landrace	ESP	42.32	-2.08	NSGC	btr1/Btr2
CIho 14301	landrace	ARM	40.18	44.5	NSGC	btr1/Btr2
CIho 254	landrace	FRA	48.8667	2.33333	NSGC	Btr1/btr2
CIho 27	landrace	CZE	50.3333	13.6667	NSGC	btr1/Btr2
CIho 30	landrace	CZE	49.5833	17.25	NSGC	btr1/Btr2
CIho 32	landrace	CZE	50.4	14.0333	NSGC	btr1/Btr2
CIho 6227	landrace	TUR	37.72	30.28	NSGC	Btr1/btr2
CIho 6295	landrace	TUR	38.35	38.31	NSGC	btr1/Btr2
CIho 6493	landrace	PRT	39	-9.13	NSGC	btr1/Btr2
CIho 6506	landrace	RUS	60.37	28.6	NSGC	btr1/Btr2
CIho 6511	landrace	RUS	60.37	28.6	NSGC	btr1/Btr2
CIho 6517	landrace	RUS	60.37	28.6	NSGC	btr1/Btr2
CIho 6686	landrace	RUS	45.3	40.9	NSGC	btr1/Btr2
Ciho 11813	landrace	ETH	--	--	NSGC	btr1/Btr2
Goumang	landrace	CHN	--	--	SRA	Btr1/btr2
HOR 1007	landrace	GRC	39.28	22.82	IPK	btr1/Btr2
HOR 1015	landrace	GRC	37.65	22.42	IPK	Btr1/btr2
HOR 10221	landrace	ITA	40.12	16.17	IPK	btr1/Btr2
HOR 10228	landrace	ITA	39.33	16.32	IPK	btr1/Btr2
HOR 10233	landrace	ITA	39.32	16.65	IPK	btr1/Btr2
HOR 1025	landrace	GRC	37.27	23.1	IPK	Btr1/btr2
HOR 10366	landrace	ITA	38.68	16.42	IPK	btr1/Btr2
HOR 10367	landrace	ITA	38.05	14.87	IPK	Btr1/btr2
HOR 10553	landrace	ITA	37.7	13.25	IPK	Btr1/btr2
HOR 10630	landrace	AUT	48.55	14.47	IPK	btr1/Btr2
HOR 10631	landrace	AUT	48.57	14.68	IPK	btr1/Btr2
HOR 10632	landrace	AUT	48.5	14.85	IPK	btr1/Btr2
HOR 10638	landrace	ITA	37.58	13.75	IPK	Btr1/btr2
HOR 10681	landrace	ITA	37.98	15.87	IPK	Btr1/btr2
HOR 10682	landrace	ITA	37.93	12.32	IPK	Btr1/btr2
HOR 10779	landrace	ITA	41.87	14.45	IPK	btr1/Btr2
HOR 10788	landrace	ITA	41.92	14.23	IPK	btr1/Btr2
HOR 10792	landrace	ITA	41.9	13.88	IPK	Btr1/btr2
HOR 10936	landrace	ITA	42.52	13.3	IPK	btr1/Btr2
HOR 10937	landrace	ITA	42.57	12.97	IPK	btr1/Btr2
HOR 10942	landrace	ITA	43.13	13.07	IPK	btr1/Btr2
HOR 10943	landrace	ITA	44.62	11.42	IPK	btr1/Btr2
HOR 10945	landrace	ITA	43.72	13.15	IPK	Btr1/btr2
HOR 10946	landrace	ITA	43.93	12.32	IPK	btr1/Btr2
HOR 10947	landrace	ITA	43.9	12.02	IPK	btr1/Btr2
HOR 11003	landrace	ITA	44.15	10.98	IPK	btr1/Btr2
HOR 11005	landrace	ITA	46.77	10.53	IPK	btr1/Btr2
HOR 11008	landrace	ITA	46.9	11.43	IPK	btr1/Btr2
HOR 11009	landrace	ITA	46.74	12.23	IPK	btr1/Btr2
HOR 11113	landrace	ITA	42.57	12.33	IPK	btr1/Btr2
HOR 11116	landrace	ITA	44.38	7.53	IPK	btr1/Btr2
HOR 11118	landrace	ITA	44.38	7.53	IPK	btr1/Btr2
HOR 11122	landrace	ITA	42.57	12.33	IPK	btr1/Btr2
HOR 11124	landrace	ITA	45.95	10.3	IPK	Btr1/btr2
HOR 11125	landrace	ITA	44.78	7.55	IPK	btr1/Btr2
HOR 1168	landrace	GRC	37.85	22.42	IPK	Btr1/btr2
HOR 1233	landrace	GRC	40.97	22.06	IPK	btr1/Btr2
HOR 1256	landrace	GRC	35.27	26.28	IPK	Btr1/btr2
HOR 12721	landrace	ITA	42.62	12.08	IPK	btr1/Btr2
HOR 1283	landrace	GRC	39.62	22.53	IPK	btr1/Btr2
HOR 1285	landrace	ALB	41.82	20.48	IPK	btr1/Btr2
HOR 1379	landrace	GRC	35.37	23.63	IPK	Btr1/btr2
HOR 1386	landrace	GRC	39.91	20.85	IPK	btr1/Btr2
HOR 1943	landrace	GRC	38.02	22.98	IPK	Btr1/btr2
HOR 2000	landrace	ITA	40.03	15.28	IPK	Btr1/btr2
HOR 2003	landrace	ITA	38.17	16.2	IPK	btr1/Btr2
HOR 2236	landrace	ROM	46	25	IPK	btr1/Btr2
HOR 2281	landrace	GRC	38.02	22.98	IPK	Btr1/btr2
HOR 2285	landrace	ITA	37.92	15.27	IPK	Btr1/btr2
HOR 2392	landrace	ITA	39.25	16.5	IPK	Btr1/btr2
HOR 2414	landrace	ITA	38.18	15.72	IPK	Btr1/btr2
HOR 2674	landrace	GRC	35.47	23.8	IPK	Btr1/btr2
HOR 3098	landrace	RUS	43.5	43.5	IPK	btr1/Btr2
HOR 3259	landrace	RUS	45.03	38.98	IPK	btr1/Btr2
HOR 378	landrace	BGR	43.86	25.97	IPK	btr1/Btr2
HOR 683	landrace	GRC	39.19	21.49	IPK	Btr1/Btr2
HOR 684	landrace	GRC	37.7	22.55	IPK	Btr1/btr2
HOR 686	landrace	GRC	37.51	22.38	IPK	Btr1/btr2
HOR 691	landrace	GRC	37.68	21.45	IPK	Btr1/btr2
HOR 697	landrace	GRC	36.75	22.45	IPK	Btr1/btr2
HOR 703	landrace	GRC	39.19	21.11	IPK	Btr1/btr2
HOR 726	landrace	GRC	36.87	21.9	IPK	Btr1/btr2
HOR 738	landrace	GRC	41.05	24.58	IPK	btr1/Btr2
HOR 7387	landrace	CZE	49.43	18.22	IPK	Btr1/btr2
HOR 7391	landrace	SVK	49.07	21.58	IPK	btr1/Btr2
HOR 7392	landrace	SVK	48.72	17.4	IPK	btr1/Btr2
HOR 7393	landrace	SVK	48.68	19.95	IPK	btr1/Btr2
HOR 7418	landrace	POL	52	19.1	IPK	btr1/Btr2
HOR 7428	landrace	RUS	59.89	30.26	IPK	Btr1/btr2
HOR 7436	landrace	SVK	49.35	18.9	IPK	Btr1/btr2
HOR 7519	landrace	POL	52	19.1	IPK	btr1/Btr2
HOR 7533	landrace	POL	49.48	22.07	IPK	Btr1/btr2
HOR 7535	landrace	POL	49.52	22.17	IPK	Btr1/btr2
HOR 7537	landrace	POL	49.33	22.42	IPK	btr1/Btr2
HOR 764	landrace	GRC	39.78	20.75	IPK	Btr1/btr2
HOR 863	landrace	GRC	35.08	25.83	IPK	Btr1/btr2
HOR 8675	landrace	SVK	48.78	18.05	IPK	btr1/Btr2
HOR 8679	landrace	SVK	48.98	22.15	IPK	btr1/Btr2
HOR 868	landrace	GRC	37.13	26.85	IPK	Btr1/btr2
HOR 8680	landrace	SVK	49.0667	22.2667	IPK	btr1/Btr2
HOR 8685	landrace	POL	49.67	20.58	IPK	btr1/Btr2
HOR 8702	landrace	ITA	37.88	13.37	IPK	Btr1/btr2
HOR 8808	landrace	POL	50.3	21.75	IPK	btr1/Btr2
HOR 8809	landrace	POL	49.53	22.12	IPK	Btr1/btr2
HOR 8810	landrace	POL	49.53	22.12	IPK	Btr1/btr2
HOR 8814	landrace	POL	49.55	21.92	IPK	btr1/Btr2
HOR 8815	landrace	POL	49.58	21.72	IPK	Btr1/btr2
HOR 8821	landrace	POL	49.57	20.98	IPK	btr1/Btr2
HOR 8828	landrace	POL	49.67	20.58	IPK	btr1/Btr2
HOR 8830	landrace	POL	49.7	20.35	IPK	Btr1/btr2
HOR 8831	landrace	POL	49.37	20.2	IPK	btr1/Btr2
HOR 8841	landrace	ESP	37.5	-7.27	IPK	btr1/Btr2
HOR 8845	landrace	ESP	38.17	-6.65	IPK	btr1/Btr2
HOR 8846	landrace	ESP	39.33	-5.48	IPK	btr1/Btr2
HOR 8849	landrace	ESP	40.08	-6.35	IPK	btr1/Btr2
HOR 9252	landrace	ITA	40.73	17.58	IPK	Btr1/btr2
HOR 9255	landrace	ITA	015°59'25'' E	41°56'01'' N	IPK	Btr1/btr2
HOR 9256	landrace	ITA	41.27	14.92	IPK	Btr1/btr2
HOR 9261	landrace	ITA	41.72	15.63	IPK	btr1/Btr2
HOR 9267	landrace	ITA	43.73	10.73	IPK	btr1/Btr2
HOR 9272	landrace	ITA	40.93	15.73	IPK	btr1/Btr2
HOR 9277	landrace	POL	49.48	22.07	IPK	Btr1/btr2
HOR 9450	landrace	ROM	46.8	23.13	IPK	btr1/Btr2
HOR 966	landrace	GRC	40.51	21.68	IPK	btr1/Btr2
HOR 9674	landrace	SVK	48.97	17.98	IPK	btr1/Btr2
HOR 9702	landrace	ITA	41.45	14.18	IPK	btr1/Btr2
HOR 9705	landrace	ITA	42.42	13.25	IPK	btr1/Btr2
HOR 9713	landrace	ITA	40.88	15.08	IPK	btr1/Btr2
HOR 982	landrace	GRC	40.97	22.06	IPK	btr1/Btr2
HOR 986	landrace	GRC	40.68	21.62	IPK	btr1/Btr2
HOR 987	landrace	GRC	39.37	20.3	IPK	btr1/Btr2
HOR 988	landrace	GRC	40.51	21.68	IPK	btr1/Btr2
HOR 9905	landrace	ITA	40.67	15.48	IPK	btr1/Btr2
HOR 991	landrace	GRC	39.67	20.85	IPK	btr1/Btr2
HOR 994	landrace	GRC	37.85	22.42	IPK	Btr1/btr2
HOR 995	landrace	GRC	40.83	24.2	IPK	Btr1/btr2
HV 0040	landrace	CHE	46.8	9.25	RAC	btr1/Btr2
HV 0041	landrace	CHE	46.8	9.22	RAC	btr1/Btr2
HV 0042	landrace	CHE	46.8	9.22	RAC	btr1/Btr2
HV 0063	landrace	CHE	46.65	9.1	RAC	btr1/Btr2
HV 0065	landrace	CHE	46.65	9.1	RAC	btr1/Btr2
HV 0079	landrace	CHE	46.8	9.22	RAC	btr1/Btr2
HV 0080	landrace	CHE	46.8	9.22	RAC	btr1/Btr2
HV 0082	landrace	CHE	46.8	9.2	RAC	btr1/Btr2
HV 0084	landrace	CHE	46.8	9.2	RAC	btr1/Btr2
HV 0109	landrace	CHE	46.61	10.38	RAC	Btr1/btr2
HV 0110	landrace	CHE	46.61	10.38	RAC	btr1/Btr2
HV 0153	landrace	CHE	46.2	7.4	RAC	btr1/Btr2
HV 0242	landrace	CHE	47.17	7.25	RAC	Btr1/btr2
HV 0245	landrace	CHE	47.17	7.25	RAC	btr1/Btr2
HV 0503	landrace	CHE	46.78	9.43	RAC	btr1/Btr2
HV 0556	landrace	CHE	46.75	8.68	RAC	btr1/Btr2
HV 0573	landrace	CHE	46.65	8.85	RAC	btr1/Btr2
HV 0574	landrace	CHE	46.65	8.85	RAC	btr1/Btr2
HV 0577	landrace	CHE	46.75	9.1	RAC	btr1/Btr2
HV 0583	landrace	CHE	46.75	9.12	RAC	btr1/Btr2
HV 0585	landrace	CHE	46.64	8.85	RAC	btr1/Btr2
HV 0588	landrace	CHE	46.65	8.85	RAC	btr1/Btr2
HV 0596	landrace	CHE	46.77	10.1	RAC	btr1/Btr2
HV 0597	landrace	CHE	46.77	10.1	RAC	btr1/Btr2
HV 0599	landrace	CHE	46.77	10.14	RAC	btr1/Btr2
HV 0645	landrace	CHE	46.8	10.3	RAC	btr1/Btr2
HV 0655	landrace	CHE	46.8	10.23	RAC	btr1/Btr2
HV 0699	landrace	CHE	46.64	9.43	RAC	btr1/Btr2
HV 0709	landrace	CHE	46.76	9.12	RAC	btr1/Btr2
HV 0717	landrace	CHE	46.77	9.18	RAC	btr1/Btr2
NGB 1158	landrace	FIN	64.18	25.82	NordGen	btr1/Btr2
NGB 1159	landrace	FIN	64.33	25.2	NordGen	btr1/Btr2
NGB 15103	landrace	SWE	65.59	22.15	NordGen	btr1/Btr2
NGB 2072	landrace	NOR	60.6	7.5	NordGen	btr1/Btr2
NGB 2079	landrace	NOR	61.87	8.37	Nordgen	btr1/Btr2
NGB 2107	landrace	NOR	60.05	11.17	Nordgen	btr1/Btr2
NGB 2565	landrace	SWE	56.73	16.67	NordGen	btr1/Btr2
NGB 259	landrace	FIN	60.72	27.48	NordGen	btr1/Btr2
NGB 27	landrace	FIN	61.03	27.33	NordGen	btr1/Btr2
NGB 277	landrace	FIN	60.97	23.02	Nordgen	btr1/Btr2
NGB 2784	landrace	FIN	63.03	21.9	NordGen	btr1/Btr2
NGB 2812	landrace	FIN	62.97	22.43	NordGen	btr1/Btr2
NGB 308	landrace	FIN	65.33	27.6	Nordgen	btr1/Btr2
NGB 311	landrace	FIN	65	27.02	Nordgen	btr1/Btr2
NGB 314	landrace	FIN	60.85	24.53	Nordgen	btr1/Btr2
NGB 315	landrace	FIN	60.65	27.82	Nordgen	btr1/Btr2
NGB 317	landrace	FIN	60.93	24.07	Nordgen	btr1/Btr2
NGB 320	landrace	FIN	62.9	29.38	Nordgen	btr1/Btr2
NGB 321	landrace	FIN	63.18	30.02	NordGen	btr1/Btr2
NGB 431	landrace	FIN	62.93	26.42	Nordgen	btr1/Btr2
NGB 4413	landrace	FIN	61.27	24.03	Nordgen	btr1/Btr2
NGB 4431	landrace	FIN	61.42	23.52	Nordgen	btr1/Btr2
NGB 456	landrace	NOR	66.12	12.5	NordGen	btr1/Btr2
NGB 4641	landrace	DNK	56.88	9.83	NordGen	btr1/Btr2
NGB 468	landrace	NOR	61.28	12.28	NordGen	btr1/Btr2
NGB 4701	landrace	FRO	62.02	-6.77	NordGen	btr1/Btr2
NGB 773	landrace	SWE	67.23	23.22	NordGen	btr1/Btr2
NGB 785	landrace	FIN	67.58	26.62	NordGen	btr1/Btr2
NGB 792	landrace	FIN	66.48	27.35	NordGen	btr1/Btr2
NGB 9529	landrace	DNK	56.57	9.35	NordGen	btr1/Btr2
PI 117346	landrace	TUR	38.73	35.49	NSGC	btr1/Btr2
PI 119434	landrace	TUR	39.95	38.75	NSGC	Btr1/btr2
PI 129424	landrace	--	--	--	NSGC	btr1/Btr2
PI 129469	landrace	--	--	--	NSGC	Btr1/btr2
PI 129476	landrace	--	--	--	NSGC	Btr1/btr2
PI 129504	landrace	--	--	--	NSGC	btr1/Btr2
PI 130740	landrace	GBR	58.85	-3.3	NSGC	btr1/Btr2
PI 157889	landrace	ITA	42	12.5	NSGC	btr1/Btr2
PI 166980	landrace	TUR	36.6	36.2	NSGC	btr1/Btr2
PI 167166	landrace	TUR	36.3667	33.9333	NSGC	Btr1/btr2
PI 167380	landrace	TUR	36.9178	34.8917	NSGC	btr1/Btr2
PI 168245	landrace	TUR	36.74	29.92	NSGC	btr1/Btr2
PI 168248	landrace	TUR	36.79	31.44	NSGC	Btr1/btr2
PI 168251	landrace	TUR	37.46	30.595	NSGC	btr1/Btr2
PI 168255	landrace	TUR	38.98	30.53	NSGC	Btr1/btr2
PI 168257	landrace	TUR	36.91	30.69	NSGC	btr1/Btr2
PI 168264	landrace	TUR	36.65	29.36	NSGC	Btr1/btr2
PI 168272	landrace	TUR	38.9219	27.8375	NSGC	Btr1/btr2
PI 168275	landrace	TUR	39.1883	27.6089	NSGC	btr1/Btr2
PI 168279	landrace	TUR	39.12	27.18	NSGC	btr1/Btr2
PI 168287	landrace	TUR	41.72	27	NSGC	btr1/Btr2
PI 168293	landrace	TUR	41.67	26.56	NSGC	btr1/Btr2
PI 168299	landrace	TUR	40.98	27.515	NSGC	btr1/Btr2
PI 168315	landrace	TUR	40.12	26.45	NSGC	btr1/Btr2
PI 168326	landrace	TUR	39.5	26.967	NSGC	btr1/Btr2
PI 168331	landrace	TUR	39.75	27.58	NSGC	btr1/Btr2
PI 168336	landrace	TUR	40	28.22	NSGC	btr1/Btr2
PI 168339	landrace	TUR	40.35	27.98	NSGC	btr1/Btr2
PI 168347	landrace	TUR	40.4331	29.1567	NSGC	btr1/Btr2
PI 168359	landrace	TUR	39.9078	30.0367	NSGC	btr1/Btr2
PI 168385	landrace	TUR	38.3542	31.6583	NSGC	btr1/Btr2
PI 168396	landrace	TUR	39.7333	43.05	NSGC	btr1/Btr2
PI 168410	landrace	TUR	40.3031	35.8864	NSGC	btr1/Btr2
PI 168426	landrace	TUR	39.3575	33.7239	NSGC	btr1/Btr2
PI 168435	landrace	TUR	37.1833	33.2333	NSGC	btr1/Btr2
PI 168437	landrace	TUR	38.6581	32.9281	NSGC	btr1/Btr2
PI 170952	landrace	TUR	37.4506	35.8164	NSGC	btr1/Btr2
PI 170953	landrace	TUR	38.3014	29.7386	NSGC	btr1/Btr2
PI 170959	landrace	TUR	39.9086	41.2769	NSGC	btr1/Btr2
PI 170967	landrace	TUR	41.6833	27.8833	NSGC	btr1/Btr2
PI 172510	landrace	TUR	36.8508	40.0475	NSGC	Btr1/btr2
PI 172517	landrace	TUR	36.8333	37.9981	NSGC	btr1/Btr2
PI 172519	landrace	TUR	37.83	36.65	NSGC	btr1/Btr2
PI 172521	landrace	TUR	38.2019	37.1928	NSGC	btr1/Btr2
PI 173577	landrace	TUR	38.3742	34.0289	NSGC	btr1/Btr2
PI 174453	landrace	FRA	48.7833	1.86667	NSGC	btr1/Btr2
PI 176066	landrace	NPL	--	--	NSGC	btr1/Btr2
PI 178306	landrace	TUR	40.5333	35.75	NSGC	btr1/Btr2
PI 178317	landrace	TUR	41.9	35	NSGC	btr1/Btr2
PI 178337	landrace	TUR	41	34.1167	NSGC	btr1/Btr2
PI 178349	landrace	TUR	41.2	36.9	NSGC	btr1/Btr2
PI 178426	landrace	TUR	39.4439	37.0403	NSGC	btr1/Btr2
PI 178458	landrace	TUR	38.25	40.0833	NSGC	btr1/Btr2
PI 178625	landrace	TUR	39.5275	26.33	NSGC	btr1/Btr2
PI 178641	landrace	TUR	37.8833	41.25	NSGC	btr1/Btr2
PI 178643	landrace	TUR	39.5842	32.1472	NSGC	btr1/Btr2
PI 182363	landrace	TUR	41.3167	33.5667	NSGC	btr1/Btr2
PI 182371	landrace	TUR	40.6833	39.4667	NSGC	btr1/Btr2
PI 182391	landrace	TUR	41.1822	41.8194	NSGC	btr1/Btr2
PI 182395	landrace	TUR	38.9886	43.7589	NSGC	btr1/Btr2
PI 183631	landrace	AUT	47.55	16.0833	NSGC	btr1/Btr2
PI 183632	landrace	AUT	48.67	15.67	NSGC	btr1/Btr2
PI 183635	landrace	AUT	48	15.8	NSGC	btr1/Btr2
PI 183636	landrace	AUT	48.4	16.2167	NSGC	btr1/Btr2
PI 183845	landrace	TUR	37.5875	36.9317	NSGC	btr1/Btr2
PI 183848	landrace	TUR	41.05	39.3333	NSGC	btr1/Btr2
PI 184051	landrace	SRB	45.3836	20.3819	NSGC	btr1/Btr2
PI 184052	landrace	SRB	45.83	20.4619	NSGC	btr1/Btr2
PI 184055	landrace	SRB	45.5986	20.1356	NSGC	btr1/Btr2
PI 184058	landrace	SRB	45.7042	19.3797	NSGC	btr1/Btr2
PI 184061	landrace	SRB	45.1	19.86	NSGC	btr1/Btr2
PI 184062	landrace	HRV	45.2222	19.3769	NSGC	btr1/Btr2
PI 184071	landrace	HRV	45.5511	18.6939	NSGC	btr1/Btr2
PI 184072	landrace	HRV	45.4347	17.7261	NSGC	btr1/Btr2
PI 184074	landrace	HRV	46.16	15.88	NSGC	btr1/Btr2
PI 184082	landrace	SRB	44.8833	19.1	NSGC	btr1/Btr2
PI 184083	landrace	SRB	44.7908	19.6611	NSGC	btr1/Btr2
PI 184084	landrace	BIH	43.8269	17.0078	NSGC	btr1/Btr2
PI 184089	landrace	BIH	43.17	18.53	NSGC	btr1/Btr2
PI 184103	landrace	MNE	43.16	19.11	NSGC	btr1/Btr2
PI 184109	landrace	MNE	43.15	19.12	NSGC	btr1/Btr2
PI 185077	landrace	TUR	39.85	28.95	NSGC	btr1/Btr2
PI 190682	landrace	CHN	--	--	NSGC	Btr1/btr2
PI 204407	landrace	TUR	38.7333	36.4	NSGC	Btr1/btr2
PI 225135	landrace	IRN	--	--	NSGC	Btr1/btr2
PI 264890	landrace	ITA	37.63	14.77	NSGC	Btr1/btr2
PI 264918	landrace	HRV	44.28	15.48	NSGC	btr1/Btr2
PI 327640	landrace	TJK	37.3333	68.6667	NSGC	Btr1/btr2
PI 327681	landrace	UKR	47	30	NSGC	btr1/Btr2
PI 327724	landrace	UKR	49.5	25.5	NSGC	btr1/Btr2
PI 327835	landrace	UKR	48.5	24.5	NSGC	btr1/Btr2
PI 327843	landrace	UKR	45	34	NSGC	btr1/Btr2
PI 327871	landrace	UKR	49.8333	24	NSGC	btr1/Btr2
PI 328164	landrace	BGR	42.5	27.47	IPK	btr1/Btr2
PI 328175	landrace	TUR	39.1833	28.9167	NSGC	btr1/Btr2
PI 328195	landrace	TUR	37.4667	32.2667	NSGC	btr1/Btr2
PI 328218	landrace	TUR	41.2219	29.0333	NSGC	btr1/Btr2
PI 328229	landrace	TUR	40.6694	30.3689	NSGC	btr1/Btr2
PI 328236	landrace	TUR	41.3167	32.1333	NSGC	btr1/Btr2
PI 328277	landrace	TUR	37.37	29.8214	NSGC	btr1/Btr2
PI 328310	landrace	TUR	37.5756	36.35	NSGC	btr1/Btr2
PI 328319	landrace	TUR	40.6892	29.615	NSGC	btr1/Btr2
PI 328344	landrace	TUR	40.1286	39.4383	NSGC	btr1/Btr2
PI 328383	landrace	TUR	37.9125	28.3206	NSGC	btr1/Btr2
PI 328475	landrace	DEU	52.2833	10.55	NSGC	btr1/Btr2
PI 328528	landrace	TUR	38.6	26.5167	NSGC	Btr1/btr2
PI 328533	landrace	TUR	39.1833	41.1667	NSGC	Btr1/btr2
PI 328597	landrace	ALB	41.8153	20.4833	NSGC	btr1/Btr2
PI 328882	landrace	AUT	47.07	11.02	IPK	btr1/Btr2
PI 328919	landrace	AUT	47.2	11.15	IPK	btr1/Btr2
PI 329072	landrace	TUR	37.2164	28.3639	NSGC	Btr1/btr2
PI 329084	landrace	TUR	40.7167	26.3	NSGC	btr1/Btr2
PI 331146	landrace	UKR	49.5	34	NSGC	btr1/Btr2
PI 331841	landrace	FRA	42.7833	2.46667	NSGC	btr1/Btr2
PI 344863	landrace	SRB	44.02	20.6	NSGC	btr1/Btr2
PI 344914	landrace	BIH	43.03	18.32	NSGC	btr1/Btr2
PI 344920	landrace	BIH	43.05	18.58	NSGC	btr1/Btr2
PI 344936	landrace	BIH	43.5	18.77	NSGC	btr1/Btr2
PI 349895	landrace	BIH	44.13	18.58	NSGC	Btr1/btr2
PI 350709	landrace	AUT	46.93	13.51	NSGC	btr1/Btr2
PI 350726	landrace	AUT	47.07	10.85	NSGC	Btr1/btr2
PI 370774	landrace	CHE	46.73	9.43	NSGC	Btr1/btr2
PI 370787	landrace	CHE	46.62	10.37	NSGC	btr1/Btr2
PI 370807	landrace	CHE	46.65	9.1	NSGC	btr1/Btr2
PI 370957	landrace	FRA	45.6333	6.85	NSGC	btr1/Btr2
PI 374424	landrace	BIH	43.51	18.78	NSGC	btr1/Btr2
PI 374426	landrace	SRB	43.29	20.62	NSGC	Btr1/Btr2
PI 378210	landrace	MKD	41.07	21.08	NSGC	btr1/Btr2
PI 378211	landrace	SRB	42.17	21.97	NSGC	btr1/Btr2
PI 378221	landrace	MKD	41.37	21.65	NSGC	btr1/Btr2
PI 38306	landrace	RUS	60	32	NSGC	Btr1/btr2
PI 38316	landrace	RUS	60	32	NSGC	Btr1/btr2
PI 405745	landrace	MKD	41.65	21.66	NSGC	btr1/Btr2
PI 405757	landrace	MKD	41.49	21.94	NSGC	btr1/Btr2
PI 405771	landrace	MKD	42.15	21.8	NSGC	btr1/Btr2
PI 405780	landrace	MKD	41.24	22.61	NSGC	btr1/Btr2
PI 40647	landrace	SWE	64.7167	14.05	NSGC	btr1/Btr2
PI 447055	landrace	ESP	41.58	-1	NSGC	btr1/Btr2
PI 447062	landrace	ESP	42.75	-1.67	NSGC	Btr1/btr2
PI 447120	landrace	ESP	38.88	-2.13	NSGC	btr1/Btr2
PI 467371	landrace	FRA	48.0667	2.43333	NSGC	btr1/Btr2
PI 467375	landrace	FRA	48.85	-3	NSGC	btr1/Btr2
PI 467476	landrace	AUT	47.75	13.5	NSGC	btr1/Btr2
PI 470285	landrace	TUR	41.1167	43.1333	NSGC	btr1/Btr2
PI 52825	landrace	NLD	53.25	6.75	NSGC	btr1/Btr2
PI 54912	landrace	NOR	62.5	9.66667	NSGC	btr1/Btr2
PI 554434	landrace	TUR	39.5	37.4167	NSGC	Btr1/btr2
PI 5590	landrace	DEU	49.7333	10.1667	NSGC	btr1/Btr2
PI 564450	landrace	BGR	42.17	24.5	NSGC	btr1/Btr2
PI 564455	landrace	BGR	42.17	24.5	NSGC	btr1/Btr2
PI 564464	landrace	BGR	42.17	24.5	NSGC	btr1/Btr2
PI 573668	landrace	GEO	43.05	42.73	NSGC	btr1/Btr2
PI 573686	landrace	GEO	42.55	44.95	NSGC	btr1/Btr2
PI 573700	landrace	GEO	42.05	45.48	NSGC	btr1/Btr2
PI 573822	landrace	NPL	29.25	80.9167	NSGC	btr1/Btr2
PI 57518	landrace	UKR	48.5	35	NSGC	Btr1/btr2
PI 58063	landrace	ESP	42.73	-2.68	NSGC	btr1/Btr2
PI 58226	landrace	RUS	43.8	131.98	NSGC	btr1/Btr2
PI 5846	landrace	DEU	49.95	10	NSGC	btr1/Btr2
PI 5851	landrace	DEU	49.65	11.4333	NSGC	Btr1/btr2
PI 5862	landrace	DEU	49	11.5	NSGC	btr1/Btr2
PI 5873	landrace	DEU	49.95	10.0833	NSGC	btr1/Btr2
PI 61573	landrace	RUS	60	42	NSGC	btr1/Btr2
PI 636056	landrace	HUN	48.3	21.5333	NSGC	btr1/Btr2
PI 636063	landrace	HUN	47.4333	17.35	NSGC	btr1/Btr2
PI 636066	landrace	HUN	46.55	20.6667	NSGC	btr1/Btr2
PI 67383	landrace	POL	50	22.75	NSGC	Btr1/btr2
PI 9133	landrace	CZE	49.25	17.4667	NSGC	btr1/Btr2
PI 94797	landrace	ARM	40.05	44.5	NSGC	btr1/Btr2
PI 94823	landrace	UKR	50	36.5	NSGC	btr1/Btr2
PI 94830	landrace	UKR	50	36.5	NSGC	btr1/Btr2
PI 94840	landrace	GBR	51.45	-2.58333	NSGC	btr1/Btr2
PI 94841	landrace	GBR	50.7	-3.53	NSGC	btr1/Btr2
PI 94843	landrace	GBR	51.45	-2.58	NSGC	btr1/Btr2
PI 94845	landrace	GBR	50.7	-3.53	NSGC	btr1/Btr2
PI 94846	landrace	GBR	52.2	0.12	NSGC	btr1/Btr2
PI 94847	landrace	GBR	51.45	-2.58	NSGC	btr1/Btr2
PI 94848	landrace	RUS	45.3	40.9	NSGC	Btr1/btr2
PI 94873	landrace	RUS	45.3	40.9	NSGC	btr1/Btr2
PI 94922	landrace	UKR	49.5	36.5	NSGC	btr1/Btr2
