# Supplementary material for: A novel mutation conferring the nonbrittle phenotype of cultivated barley
Source: New Phytol. 2017 Jan 16;214(1):468–72. doi: 10.1111/nph.14377 (PMC5347957; doi:10.1111/nph.14377)
Supplement: Supplementary file 3 — Table S2 Primers: PCR primers and sequencing primers. [file NPH-214-468-s003.xls]

## Sheet: Sheet1
Table S2a PCR primers
Role	Forward primer	Reverse primer
Btr1 genotyping	GCAATGGAAGGCGATGTACC	GACTATGAAACCGGAGAGGCA
Btr2 genotyping	ACTTCGTCGAGCTCGCTATC	TGGTGGAGTTGCCACCTGT
Btr1 gene amplification	AGTCAGATGGTTCAACGAATTT	GCCGTTGAGTATGGATACAGAG
Btr2 gene amplification	CGCTACGATCTATTCCGGTGAGA	CGCATTAAAGAGAAGAATTTGTC
Table S2b Sequencing primers
Role	Primers
Btr1 internal sequencing primers	CACGGTCTGCTTGCTTGATA
	CCAATCCCATACATAAGTTTTGG
	CCAAAACTTATGTATGGGATTGG
Btr2 internal sequencing primers	CACGAGCGCTTTCAATAAGC
	GCTTATTGAAAGCGCTCGTG
	AAGGAGGCAGACCTGCGTAT
	ATACGCAGGTCTGCCTCCTT
	TCCTCCAAACCTCCATTGCC
	TTTCCGCCGATCAAGGTTCA
	CCATCGATGAACTAAGAGGACG
	CGTCCTCTTAGTTCATCGATGG
	GTGACGAGGGAGCTAGAGGAG
	CTCCTCTAGCTCCCTCGTCAC
	TTCGTCGAACTGTAAACAGCCT
	AGGCTGTTTACAGTTCGACGAA
